# Supplementary material for: Sex hormones, adiposity, and metabolic traits in men and women: a Mendelian randomisation study
Source: Eur J Endocrinol. 2022 Jan 20;186(3):407–16. doi: 10.1530/EJE-21-0703 (PMC8859921; doi:10.1530/EJE-21-0703)
Supplement: Supplementary Table 1. GWAS summary statistics used in Mendelian Randomisation study [file supplementary_table_1.xlsx]

## Sheet: Sheet1
Supplementary Table 1. GWAS summary statistics used in Mendelian Randomisation study
Trait	Sex	Sample size	n instruments	GWAS study
BioT	women	188507	180	Ruth et al. 2020 (PMID: 32042192); GCST90012102
(Testosterone cluster)a			(241)
	men	178782	125	Ruth et al. 2020 (PMID: 32042192); GCST90012103
			(122)
Oestradiol	men	206927	22	Ruth et al. 2020 (PMID: 32042192); GCST90012105
(Oestradiol cluster)b			(14)
BMI	women	434794	300	Pulit et al. 2019 (PMID: 30239722); GCST009003
	men	374756	241	Pulit et al. 2019 (PMID: 30239722); GCST009001
WHRadjBMI	women	379501	353	Pulit et al. 2019 (PMID: 30239722); GCST008994
	men	315284	100	Pulit et al. 2019 (PMID: 30239722); GCST008995
BMI	women	171977	38	Locke et al. 2015 (PMID: 25673413); ieu-a-974
	men	152893	30	Locke et al. 2015 (PMID: 25673413); ieu-a-785
WHRadjBMI	women	116740	47	Shungin et al. 2015 (PMID:25673412); ieu-a-81
	men	93478	6	Shungin et al. 2015 (PMID:25673412); ieu-a-83
HIPadjBMI	women	117339	41	Shungin et al. 2015 (PMID:25673412); ieu-a-57
	men	93963	31	Shungin et al. 2015 (PMID:25673412); ieu-a-59
WCadjBMI	women	127469	25	Shungin et al. 2015 (PMID:25673412); ieu-a-69
	men	104079	29	Shungin et al. 2015 (PMID:25673412); ieu-a-71
Fasting glucose	women	73089	19	Lagou et al. 2021 (PMID: 33402679)
	men	67506	14	Lagou et al. 2021 (PMID: 33402679)
Fasting insulin	women	50404	3	Lagou et al. 2021 (PMID: 33402679)
	men	47806	2	Lagou et al. 2021 (PMID: 33402679)
Triglycerides	Sex-combined	177861	38	Willer et al. 2013 (PMID: 24097068); ieu-a-302
HDL cholesterol	Sex-combined	187167	68	Willer et al. 2013 (PMID: 24097068); ieu-a-299
LDL cholesterol	Sex-combined	173082	54	Willer et al. 2013 (PMID: 24097068); ieu-a-300
SBPc	Sex-combined	757601	244	Evangelou et al. 2018 (PMID: 30224653); ieu-b-38
(ICBP only)d			(87)
DBP c	Sex-combined	757601	323	Evangelou et al. 2018 (PMID: 30224653); ieu-b-39
(ICBP only)d			(94)
Triglycerides	women	228297	181	UKBB
	men	194215	126	UKBB
HDL cholesterol	women	207556	192	UKBB
	men	179466	157	UKBB
LDL cholesterol	women	NA	NA	UKBB
	men	194014	146	UKBB
SBP	women	217950	201	UKBB
	men	186240	115	UKBB
DBP	women	217956	201	UKBB
	men	186246	116	UKBB
BioT, bioavailable testosterone; SHBG, sex hormone binding globulin;
BMI, body mass index; WHRadjBMI, BMI-adjusted waist-to-hip ratio;
HIPadjBMI, BMI-adjusted hip circumference; WCadjBMI, BMI-adjusted waist circumference;
HDL, high-density lipoprotein; LDL, low-density lipoprotein; SBP, systolic blood pressure; DBP, diastolic blood pressure.
a number of SNPs with dominant effects on both total testosterone and bioT, but no effect on SHBG (Ruth et al. 2020, Suppl. Table 16).
b number of SNPs with dominant effects on oestradiol, but no effect on SHBG (Ruth et al. 2020, Suppl. Table 16).
c Discovery Meta-analysis Results in Europeans (N=757,601)
d GWAS summary statistics based only on data from the International Consortium of Blood Pressure GWAS (UKBB-independent)
List of exposure instruments can be found in Extended Table 1.
Data on glycemic traits have been contributed by MAGIC investigators and have been downloaded from www.magicinvestigators.org
