# Supplementary material for: Sex hormones, adiposity, and metabolic traits in men and women: a Mendelian randomisation study
Source: Eur J Endocrinol. 2022 Jan 20;186(3):407–16. doi: 10.1530/EJE-21-0703 (PMC8859921; doi:10.1530/EJE-21-0703)
Supplement: Supplementary Table 2. Two-sample MR estimates of effects of BioT in women on anthropometric, metabolic and blood pressure traits. [file supplementary_table_2.xlsx]

## Sheet: Sheet1
Supplementary Table 2. Two-sample MR estimates of effects of BioT in women on anthropometric, metabolic and blood pressure traits.
		Primary analysis											Steiger-filtered analysis
			IVW		Egger			Weighted median		PRESSO				IVW		Egger			Weighted median
Exposure	Outcome	n instruments	Beta (95% CI)	p-value	Beta (95% CI)	p-value	Intercept p-val	Beta (95% CI)	p-value	Global test p-val	Beta (95% CI)a	p-value	n instruments	Beta (95% CI)	p-value	Beta (95% CI)	p-value	Intercept p-val	Beta (95% CI)	p-value
	Anthropometry
BioT	BMI (SD)	164	0.086 (0.045, 0.127)	3.6e-05	-0.004 (-0.071, 0.064)	0.91	0.001	0.011 (-0.021, 0.044)	0.49	<0.0001	0.108 (0.074, 0.142)	3.81583e-09	160	0.074 (0.037, 0.111)	0.0001	0.006 (-0.005, 0.067)	0.85	0.008	0.011 (-0.023, 0.044)	0.54
BioT	WHRadjBMI (SD)	164	0.115 (0.068, 0.162)	1.5e-06	0.095 (0.015, 0.175)	0.02	0.54	0.092 (0.055, 0.129)	1.18103e-06	<0.0001	0.091 (0.060, 0.123)	6.12432e-08	154	0.100 (0.064, 0.136)	6.7e-08	0.107 (0.046, 0.169)	0.0008	0.77	0.092 (0.056, 0.127)	4.46817e-07
BioT	Hip circumference (adjBMI) (SD)	145	-0.064 (-0.119, -0.010)	0.02	0.007 (-0.080, 0.095)	0.87	0.04	-0.019 (-0.086, 0.047)	0.57	<0.0001	-0.073 (-0.123, -0.022)	0.0057567	138	-0.054 (-0.104, -0.004)	0.03	0.004 (-0.075, 0.083)	0.91	0.07	-0.019 (-0.087, 0.048)	0.58
BioT	Waist circumference (adjBMI) (SD)	145	0.021 (-0.029, 0.071)	0.4	0.009 (-0.071, 0.090)	0.82	0.71	-0.033 (-0.093, 0.028)	0.29	<0.0001	0.035 (-0.011, 0.080)	0.139631	139	0.038 (-0.006, 0.082)	0.09	-0.001 (-0.071, 0.069)	0.97	0.16	-0.032 (-0.094, 0.029)	0.3
	Glucose Homeostasis
BioT	Fasting blood glucose (mmol/L)	150	0.023 (-0.009, 0.054)	0.17	0.002 (-0.051, 0.056)	0.93	0.36	0.009 (-0.037, 0.056)	0.69	<0.0001	0.016 (-0.014, 0.045)	0.302772	148	0.022 (-0.010, 0.054)	0.18	0.004 (-0.049, 0.057)	0.87	0.42	0.009 (-0.036, 0.055)	0.69
BioT	Fasting blood insulin (pmol/L)	150	0.036 (-0.002, 0.074)	0.06	-0.014 (-0.077, 0.048)	0.65	0.05	-0.016 (-0.065, 0.033)	0.53	<0.0001	0.029 (-0.007, 0.064)	0.114309	148	0.026 (-0.009, 0.060)	0.14	-0.021 (-0.077, 0.036)	0.47	0.045133	-0.022 (-0.071, 0.027)	0.39
	Lipid
BioT	bTriglycerides (SD)	130	0.076 (-0.016, 0.168)	0.11	0.026 (-0.126, 0.178)	0.74	0.42	0.059 (-0.002, 0.121)	0.06	<0.0001	0.043 (-0.010, 0.096)	0.112418	115	0.039 (-0.021, 0.098)	0.2	0.071 (-0.025, 0.167)	0.15	0.4	0.059 (0.001, 0.116)	0.0452603
BioT	bHDL cholesterol (SD)	130	-0.176 (-0.252, -0.101)	4.8e-06	-0.130 (-0.254, -0.005)	0.04	0.35	-0.088 (-0.151, -0.026)	0.006	<0.0001	-0.160 (-0.217, -0.104)	1.69696e-07	119	-0.139 (-0.192, -0.087)	2.08745e-07	-0.143 (-0.229, -0.058)	0.001	0.9	-0.088 (-0.152, -0.025)	0.006
BioT	bLDL cholesterol (SD)	130	-0.007 (-0.096, 0.082)	0.87	-0.003 (-0.150, 0.145)	0.97	0.94	0.043 (-0.025, 0.111)	0.21	<0.0001	-0.016 (-0.068, 0.035)	0.53558	114	-0.025 (-0.077, 0.026)	0.34	0.011 (-0.071, 0.093)	0.8	0.27	0.043 (-0.027, 0.113)	0.23
	Blood pressure
BioT	bSystolic BP (mmHg)	152	1.254 (0.470, 2.039)	0.002	0.329 (-1.245, 1.903)	0.68	0.19	0.705 (0.083, 1.327)	0.03	<0.0001	1.200 (0.707, 1.694)	5.50632e-06	28	-0.151 (-0.545, 0.242)	0.45	-0.175 (-0.793, 0.444)	0.58	0.92	-0.484 (-0.170, 0.103)	0.11
BioT	bDiastolic BP (mmHg)	152	0.499 (0.054, 0.944)	0.03	0.026 (-0.868, 0.919)	0.96	0.23	-0.192 (-0.483, 0.099)	0.2	<0.0001	0.484 (0.191, 0.778)	0.00158758	48	-0.149 (-0.354, 0.056)	0.15	-0.199 (-0.539, 0.141)	0.26	0.72	-0.194 (-0.515, 0.126)	0.23
	Anthropometry
Testosterone cluster	BMI (SD)	193	0.041 (0.013, 0.068)	0.00425	0.059 (0.010, 0.109)	0.02	0.36	0.056 (0.034, 0.079)	7.5e-07	<0.0001	0.038 (0.018, 0.058)	0.0002	191	0.035 (0.010, 0.060)	0.006	0.067 (0.023, 0.111)	0.003	0.08	0.056 (0.033, 0.080)	1.9e-06
Testosterone cluster	WHRadjBMI (SD)	192	-0.010 (-0.060, 0.041)	0.71	0.021 (-0.068, 0.111)	0.64	0.41	0.040 (0.011, 0.068)	0.006	<0.0001	0.023 (0.001, 0.044)	0.04	186	0.012 (-0.018, 0.042)	0.42	0.029 (-0.023, 0.082)	0.28	0.44	0.040 (0.013, 0.067)	0.004
Testosterone cluster	Hip circumference (adjBMI) (SD)	168	-0.030 (-0.079, 0.020)	0.24	0.001 (-0.107, 0.109)	0.99	0.53	-0.037 (-0.094, 0.021)	0.21	<0.0001	-0.039 (-0.082, 0.005)	0.08	162	-0.022 (-0.066, 0.021)	0.32	0.001 (-0.094, 0.097)	0.98	0.59	-0.036 (-0.091, 0.019)	0.2
Testosterone cluster	Waist circumference (adjBMI) (SD)	168	0.001 (-0.050, 0.052)	0.96	0.051 (-0.060, 0.162)	0.37	0.33	0.023 (-0.030, 0.077)	0.4	<0.0001	0.023 (-0.019, 0.065)	0.28	163	0.025 (-0.016, 0.066)	0.23	0.010 (-0.080, 0.100)	0.83	0.71	0.030 (-0.022, 0.081)	0.26
	Glucose Homeostasis
Testosterone cluster	Fasting blood glucose (mmol/L)	178	-0.017 (-0.040, 0.006)	0.16	-0.019 (-0.070, 0.032)	0.47	0.93	-0.031 (-0.066, 0.005)	0.09	0.15	NA	NA	176	-0.017 (-0.040, 0.006)	0.14	-0.018 (-0.069, 0.032)	0.48	0.96	-0.031 (-0.066, 0.005)	0.09
Testosterone cluster	Fasting blood insulin (pmol/L)	177	-0.020 (-0.052, 0.012)	0.22	-0.022 (-0.094, 0.049)	0.54	0.94	-0.028 (-0.073, 0.016)	0.21	0.0003	-0.025 (-0.056, 0.007)	0.13	176	-0.019 (-0.051, 0.013)	0.24	-0.020 (-0.091, 0.051)	0.58	0.97	-0.028 (-0.072, 0.016)	0.21
	Lipid
Testosterone cluster	bTriglycerides (SD)	167	-0.059 (-0.099, -0.018)	0.004	-0.041 (-0.130, 0.049)	0.37	0.66	-0.042 (-0.087, 0.002)	0.06	<0.0001	-0.038 (-0.071, -0.005)	0.02	165	-0.043 (-0.077, -0.009)	0.01	-0.052 (-0.127, 0.023)	0.17	0.79	-0.042 (-0.088, 0.004)	0.07
Testosterone cluster	bHDL cholesterol (SD)	167	-0.038 (-0.081 , 0.006)	0.09	-0.037 (-0.134, 0.060)	0.46	0.98	-0.066 (-0.116, -0.016)	0.01	<0.0001	-0.043 (-0.081, -0.005)	0.03	162	-0.038 (-0.076, 0.000)	0.05	-0.067 (-0.153, 0.019)	0.13	0.46	-0.066 (-0.114, -0.018)	0.007
Testosterone cluster	bLDL cholesterol (SD)	167	-0.034 (-0.079, 0.010)	0.13	-0.053 (-0.151, 0.045)	0.29	0.68	-0.030 (-0.083, 0.023)	0.26	<0.0001	-0.035 (-0.075, 0.004)	0.08	162	-0.034 (-0.074, 0.005)	0.09	-0.040 (-0.129, 0.049)	0.38	0.89	-0.030 (-0.083, 0.023)	0.27
	Blood pressure
Testosterone cluster	bSystolic BP (mmHg)	181	0.487 (-0.133, 1.107)	0.12	0.949 (-0.136, 2.035)	0.09	0.31	0.326 (-0.070, 0.722)	0.11	<0.0001	0.356 (0.029, 0.684)	0.03	36	0.116 (-0.153, 0.384)	0.4	0.212 (-0.168, 0.591)	0.28	0.49	0.288 (-0.092, 0.668)	0.14
Testosterone cluster	bDiastolic BP (mmHg)	181	0.201 (-0.161, 0.563)	0.28	0.206 (-0.428, 0.840)	0.53	0.99	-0.106 (-0.300, 0.088)	0.28	<0.0001	0.095 (-0.097, 0.287)	0.33	62	0.000 (-0.132, 0.131)	0.99	-0.011 (-0.211, 0.189)	0.92	0.89	-0.144 (-0.359, 0.071)	0.19
p<0.004 is considered significant with Bonferroni correction for multiple testing.
Testosterone cluster, SNPs with dominant effects on both total testosterone and bioT, but no effect on SHBG (Ruth et al. 2020, Suppl. Table 16)
Rows highlighted are significant with IVW and directionally consistent across all sensitivity analyses.
a Outlier-corrected.
b Sex-combined.
Exposure instruments: BioT, Ruth et al. 2020 (PMID: 32042192)
Outcome datasets: BMI, GCST009003; WHRadj BMI, GCST008994; Hip circumference (adjBMI), ieu-a-57; waist circumference (adjBMI), ieu-a-69; fasting glucose & fasting insulin, Lagou et al. 2021 (PMID: 33402679);
Triglycerides, ieu-a-302; HDL cholesterol, ieu-a-299; LDL cholesterol, ieu-a-300; Systolic BP, ieu-b-38; Diastolic BP, ieu-b-39.
