# Supplementary material for: Sex hormones, adiposity, and metabolic traits in men and women: a Mendelian randomisation study
Source: Eur J Endocrinol. 2022 Jan 20;186(3):407–16. doi: 10.1530/EJE-21-0703 (PMC8859921; doi:10.1530/EJE-21-0703)
Supplement: Supplementary Table 3. Two-sample MR estimates of effects of anthropometric, metabolic and blood pressure traits on BioT (nmol/L) in women. [file supplementary_table_3.xlsx]

## Sheet: Sheet1
Supplementary Table 3. Two-sample MR estimates of effects of anthropometric, metabolic and blood pressure traits on BioT (nmol/L) in women.
	Primary analysis											Steiger-filtered analysis
		IVW		Egger			Weighted median		PRESSO				IVW		Egger			Weighted median
Exposure	n instruments	Beta (95% CI)	p-value	Beta (95% CI)	p-value	Intercept p-val	Beta (95% CI)	p-value	Global test p-val	Beta (95% CI)a	p-value	n instruments	Beta (95% CI)	p-value	Beta (95% CI)	p-value	Intercept p-val	Beta (95% CI)	p-value
Anthropometry
BMI	290	0.219 (0.191, 0.247)	4.7e-53	0.119 (0.044, 0.195)	0.002	0.006	0.162 (0.134, 0.190)	4.1e-29	<0.0001	0.217 (0.193, 0.240)	2.35458e-49	288	0.209 (0.185, 0.234)	3.5e-63	0.121 (0.055, 0.187)	0.0004	0.005	0.161 (0.132, 0.189)	5.5e-29
WHRadjBMI	344	0.103 (0.070, 0.135)	4.3e-10	0.022 (-0.048, 0.091)	0.54	0.011	0.095 (0.072, 0.118)	4.3e-16	<0.0001	0.105 (0.086, 0.124)	1.25309e-23	343	0.093 (0.071, 0.115)	2.7e-16	0.037 (-0.011, 0.085)	0.13	0.01	0.095, 0.073, 0.117)	4.4e-17
Hip circumference (adjBMI)	37	-0.018 (-0.065, 0.030)	0.47	-0.164 (-0.350, 0.022)	0.09	0.12	-0.003 (-0.045, 0.039)	0.9	<0.0001	-0.031 (-0.067, 0.005)	0.104103	37	-0.018 (-0.065, 0.030)	0.47	-0.164 (-0.350, 0.022)	0.09	0.12	-0.003 (-0.044, 0.039)	0.89
Waist circumference (adjBMI)	24	0.069 (0.000, 0.138)	0.05	-0.029 (-0.315, 0.256)	0.84	0.49	0.068 (0.012, 0.124)	0.02	<0.0001	0.079 (0.024, 0.135)	0.0113007	24	0.069 (0.000, 0.138)	0.05	-0.029 (-0.315, 0.256)	0.84	0.49	0.068 (0.013, 0.124)	0.02
Glucose Homeostasis
Fasting blood glucose	19	0.070 (-0.039, 0.179)	0.21	0.167 (-0.061, 0.395)	0.17	0.36	0.123 (0.060, 0.186)	0.0001	<0.0001	0.091 (0.015, 0.168)	0.0362212	19	0.070 (-0.39, 0.179)	0.21	0.167 (-0.067, 0.395)	0.17	0.36	0.123 (0.061, 0.185)	9.7e-05
Fasting blood insulin	3	0.075 (-0.684, 0.834)	0.85	3.311 (2.232, 4.390)	0.1	0.11	-0.007 (-0.232, 0.218)	0.95	NA	NA	NA	3	0.075 (-0.684, 0.834)	0.85	3.311 (2.232, 4.390)	0.1	0.11	-0.007 (-0.220, 0.206)	0.95
Lipid
bTriglycerides	36	0.004 (-0.069, 0.077)	0.92	-0.071 (-0.175, 0.033)	0.19	0.06	-0.050 (-0.080, -0.019)	0.001	<0.0001	0.004 (-0.050, 0.057)	0.891766	35	-0.006 (-0.070, 0.058)	0.86	-0.064 (-0.155, 0.028)	0.18	0.1	-0.050 (-0.081, -0.019)	0.001
bHDL cholesterol	67	-0.028 (-0.067, 0.011)	0.16	0.045 (-0.011, 0.100)	0.12	0.001	0.009 (-0.012, 0.030)	0.41	<0.0001	-0.040 (-0.074, -0.006)	0.0248485	67	-0.028 (-0.067, 0.011)	0.16	0.045 (-0.011, 0.100)	0.12	0.001	0.009 (-0.011, 0.029)	0.39
bLDL cholesterol	50	-0.041 (-0.083, 0.001)	0.06	-0.049 (-0.118, 0.019)	0.16	0.76	-0.054 (-0.079, -0.029)	2e-05	<0.0001	-0.049 (-0.072, -0.027)	0.000132816	50	-0.041 (-0.083, 0.001)	0.06	-0.049 (-0.118, 0.019)	0.16	0.76	-0.054 (-0.079, -0.029)	2.4e-05
Blood pressure
bSystolic BP	233	0.004 (0.001, 0.007)	0.004	0.001 (-0.007, 0.009)	0.84	0.35	0.001 (-0.001, 0.004)	0.35	<0.0001	0.004 (0.002, 0.006)	0.0003	233	0.004 (0.001, 0.007)	0.004	0.001 (-0.007, 0.009)	0.84	0.35	0.001(-0.001, 0.004)	0.35
bDiastolic BP	309	0.006 (0.002, 0.010)	0.005	-0.004 (-0.013, 0.006)	0.46	0.04	0.004 (0.000, 0.007)	0.04	<0.0001	0.006 (0.003, 0.010)	5e-05	309	0.006 (0.002, 0.010)	0.005	-0.004 (-0.013, 0.006)	0.46	0.04	0.004 (0.000, 0.007)	0.05
p£0.004 is considered significant with Bonferroni correction for multiple testing.
Rows highlighted are significant with IVW and directionally consistent across all sensitivity analyses.
a Outlier-corrected.
b Sex-combined.
Exposure instruments: BMI & WHRadjBMI, Pulit et al. 2019 (PMID: 30239722); Hip circumference (adjBMI) & waist circumference (adjBMI), Shungin et al. 2015 (PMID:25673412); fasting glucose & fasting insulin, Lagou et al. 2021 (PMID: 33402679);
lipid traits, Willer et al. 2013 (PMID: 24097068); BP traits Evangelou et al. 2018 (PMID: 30224653).
Outcome dataset: BioT, GCST90012102.
