# Supplementary material for: Sex hormones, adiposity, and metabolic traits in men and women: a Mendelian randomisation study
Source: Eur J Endocrinol. 2022 Jan 20;186(3):407–16. doi: 10.1530/EJE-21-0703 (PMC8859921; doi:10.1530/EJE-21-0703)
Supplement: Supplementary Table 4. Bidirectional MR estimates of the relationship between BioT, and metabolic and blood pressure traits in women in the UKBB. [file supplementary_table_4.xlsx]

## Sheet: Sheet1
Supplementary Table 4. Bidirectional MR estimates of the relationship between BioT, and metabolic and blood pressure traits in women in the UKBB.
		Primary analysis											Steiger-filtered analysis
			IVW		Egger			Weighted median		PRESSO				IVW		Egger			Weighted median
Exposure	Outcome	n instruments	Beta (95% CI)	p-value	Beta (95% CI)	p-value	Intercept p-val	Beta (95% CI)	p-value	Global test p-val	Beta (95% CI)a	p-value	n instruments	Beta (95% CI)	p-value	Beta (95% CI)	p-value	Intercept p-val	Beta (95% CI)	p-value
	Lipid
BioT	Triglycerides (SD)	163	0.117 (0.020, 0.213)	0.02	0.109 (-0.083, 0.301)	0.27	0.93	0.092 (0.046, 0.137)	8.5e-05	<0.0001	0.078 (0.036, 0.120)	0.0004	146	0.084 (0.025, 0.143)	0.005	0.095 (-0.021, 0.212)	0.11	0.83	0.091 (0.044, 0.138)	0.0002
BioT	HDL cholesterol (SD)	163	-0.226 (-0.302, -0.150)	8.8e-09	-0.219 (-0.370, -0.068)	0.006	0.91	-0.194 (-0.238, -0.149)	2.4e-17	<0.0001	-0.207 (-0.243, -0.172)	1.1e-21	147	-0.197 (-0.242, -0.152)	1.1e-17	-0.202 (-0.291, -0.113)	1.7e-05	0.9	-0.189 (-0.233, -0.144)	1.4e-16
BioT	LDL cholesterol (SD)
	Blood pressure
BioT	Systolic BP (mmHg)	163	0.120 (0.070, 0.169)	2.1e-06	0.059 (-0.039, 0.157)	0.24	0.16	0.076 (0.029, 0.123)	0.002	<0.0001	0.128 (0.088, 0.167)	3.9e-09	160	0.119 (0.073, 0.166)	5.2e-07	0.060 (-0.032, 0.152)	0.2	0.15	0.076 (0.028, 0.124)	0.002
BioT	Diastolic BP (mmHg)	163	0.114 (0.060, 0.168)	3.6e-05	0.027 (-0.079, 0.133)	0.62	0.07	-0.008 (-0.052, 0.036)	0.72	<0.0001	0.100 (0.046, 0.154)	1.1e-05	158	0.095 (0.044, 0.146)	0.0002	0.030 (-0.070, 0.129)	0.56	0.14	-0.010 (-0.056, 0.037)	0.68
	Lipid
Testosterone cluster	Triglycerides (SD)	195	-0.045 (-0.082, 0.008)	0.02	0.016 (-0.048, 0.080)	0.62	0.02	0.027 (0.000, 0.055)	0.05	<0.0001	-0.037 (-0.062, -0.012)	0.004	190	-0.025 (-0.052, 0.002)	0.07	0.017 (-0.030, 0.064)	0.47	0.03	0.028 (-0.002, 0.057)	0.06
Testosterone cluster	HDL cholesterol (SD)	195	-0.057 (-0.094, -0.021)	0.002	-0.068 (-0.132, -0.004)	0.04	0.68	-0.061 (-0.096, -0.027)	0.0005	<0.0001	-0.078 (-0.102, -0.054)	1.4e-09	186	-0.063 (-0.091, -0.035)	9.8e-06	-0.086 (-0.135, -0.037)	0.0007	0.26	-0.061 (-0.095, -0.027)	0.0005
Testosterone cluster	LDL cholesterol (SD)
	Blood pressure
Testosterone cluster	Systolic BP (mmHg)	195	0.040 (0.002, 0.078)	0.04	0.059 (-0.006, 0.125)	0.08	0.48	0.035 (0.002, 0.069)	0.04	<0.0001	0.034 (0.008, 0.059)	0.01	191	0.037 (0.002, 0.071)	0.04	0.068 (0.008, 0.128)	0.03	0.22	0.035 (0.001, 0.070)	0.04
Testosterone cluster	Diastolic BP (mmHg)	195	0.025 (-0.015, 0.065)	0.22	0.017 (-0.053, 0.087)	0.63	0.78	-0.012 (-0.047, 0.022)	0.49	<0.0001	0.086 (0.041, 0.130)	0.0003	188	0.025 (-0.009, 0.059)	0.15	0.025 (-0.035, 0.084)	0.42	0.99	-0.012 (-0.046, 0.022)	0.48
Lipid
Triglycerides	BioT (nmol/L)	177	0.067 (0.028, 0.106)	0.0008	-0.036 (-0.095, 0.023)	0.23	1.9e-05	-0.020 (-0.048, 0.009)	0.17	<0.0001	0.096 (0.069, 0.123)	1.7e-10	172	0.056 (0.021, 0.091)	0.002	-0.040 (-0.091, 0.012)	0.14	6.8e-06	-0.020 (-0.048, 0.008)	0.17
HDL cholesterol	BioT (nmol/L)	189	-0.067 (-0.106, -0.027)	0.0008	0.021 (-0.043, 0.084)	0.53	0.001	-0.009 (-0.029, 0.011)	0.37	<0.0001	-0.054 (-0.075, -0.034)	6.6e-07	184	-0.051 (-0.078, -0.024)	0.0002	0.017 (-0.027, 0.060)	0.45	0.0002	-0.009 (-0.029, 0.011)	0.38
LDL cholesterol	BioT (nmol/L)
Blood pressure traits
Systolic BP	BioT (nmol/L)	195	0.080 (0.039, 0.122)	0.0001	0.021 (-0.108, 0.150)	0.75	0.34	0.072 (0.042, 0.102)	2.8e-06	<0.0001	0.079 (0.052, 0.107)	8e-08	191	0.061 (0.024, 0.097)	0.001	-0.020 (-0.133, 0.093)	0.73	0.14	0.068 (0.037, 0.099)	1.6e-05
Diastolic BP	BioT (nmol/L)	189	0.088 (0.049, 0.128)	1.4e-05	-0.042 (-0.172, 0.088)	0.52	0.04	0.052 (0.021, 0.082)	0.0009	<0.0001	0.085 (0.057, 0.112)	7.7e-09	186	0.073 (0.037, 0.108)	5.8e-05	-0.039 (-0.154, 0.076)	0.5	0.05	0.051 (0.022, 0.080)	0.0005
p£0.004 is considered significant with Bonferroni correction for multiple testing.
Rows highlighted are significant with IVW and directionally consistent across all sensitivity analyses.
Exposure instruments: BioT, Ruth et al. 2020 (PMID: 32042192)
Testosterone cluster, SNPs with dominant effects on both total testosterone and bioT, but no effect on SHBG (Ruth et al. 2020, Suppl. Table 16)
Outcome dataset: BioT, GCST90012102.
