# Supplementary material for: Sex hormones, adiposity, and metabolic traits in men and women: a Mendelian randomisation study
Source: Eur J Endocrinol. 2022 Jan 20;186(3):407–16. doi: 10.1530/EJE-21-0703 (PMC8859921; doi:10.1530/EJE-21-0703)
Supplement: Supplementary Table 5. Bidirectional two-sample MR estimates of effects of BioT in women on anthropometric and blood pressure traits using UKBB-independent outcome datasets. [file supplementary_table_5.xlsx]

## Sheet: Sheet1
Supplementary Table 5. Bidirectional two-sample MR estimates of effects of BioT in women on anthropometric and blood pressure traits using UKBB-independent outcome datasets.
		Primary analysis											Steiger-filtered analysis
			IVW		Egger			Weighted median		PRESSOa				IVW		Egger			Weighted median
Exposure	Outcome	n instruments	Beta (95% CI)	p-value	Beta (95% CI)	p-value	Intercept p-val	Beta (95% CI)	p-value	Global test p-val	Beta (95% CI)	p-value	n instruments	Beta (95% CI)	p-value	Beta (95% CI)	p-value	Intercept p-val	Beta (95% CI)	p-value
	Anthropometry
BioT	BMI (SD)	145	0.048 (-0.002, 0.098)	0.06	-0.035 (-0.114, 0.044)	0.39	0.01	-0.017 (-0.077, 0.043)	0.58	<0.0001	0.050 (0.006, 0.095)	0.03	137	0.032 (-0.010, 0.075)	0.13	-0.019 (-0.087, 0.049)	0.59	0.06	-0.017 (-0.079, 0.044)	0.59
BioT	WHRadjBMI (SD)	145	0.061 (0.009, 0.112)	0.02	-0.003 (-0.086, 0.080)	0.94	0.06	-0.002 (-0.065, 0.060)	0.95	<0.0001	0.070 (0.021, 0.120)	0.006	138	0.051 (0.006, 0.097)	0.03	0.003 (-0.070, 0.076)	0.93	0.1	-0.004 (-0.067, 0.058)	0.9
	Anthropometry
Testosterone cluster	BMI (SD)	170	0.017 (-0.018, 0.053)	0.34	0.031 (-0.047, 0.109)	0.44	0.71	0.021 (-0.025, 0.068)	0.37	0.0001	0.014 (-0.020, 0.048)	0.41	169	0.014 (-0.020, 0.048)	0.41	0.040 (-0.034, 0.115)	0.29	0.45	0.021 (-0.025, 0.068)	0.37
Testosterone cluster	WHRadjBMI (SD)	168	0.020 (-0.030, 0.070)	0.44	0.027 (-0.081, 0.136)	0.62	0.88	0.041 (-0.013, 0.095)	0.14	<0.0001	0.023 (-0.019, 0.066)	0.28	162	0.032 (-0.009, 0.072)	0.12	-0.015 (-0.102, 0.073)	0.74	0.25	0.041 (-0.014, 0.096)	0.14
Anthropometry
BMI	BioT (nmol/L)	38	0.134 (0.097, 0.172)	1.9e-12	0.059 (-0.039, 0.157)	0.25	0.11	0.155 (0.072, 0.158)	1.8e-07	0.0001	0.127 (0.094, 0.159)	5.1e-09	38	0.134 (0.097, 0.172)	1.9e-12	0.059 (-0.039, 0.157)	0.25	0.11	0.115 (0.073, 0.156)	8e-08
WHRadjBMI	BioT (nmol/L)	46	0.080 (0.047, 0.113)	1.9e-06	0.022 (-0.073, 0.116)	0.65	0.21	0.079 (0.045, 0.112)	4.2e-06	<0.0001	0.094 (0.065, 0.123)	1.5e-07	46	0.080 (0.047, 0.113)	1.9e-06	0.022 (-0.073, 0.116)	0.65	0.21	0.079 (0.044, 0.114)	1e-05
Blood pressure
bSystolic BP	BioT (nmol/L)	86	0.001 (-0.003, 0.005)	0.62	-0.014 (-0.026, -0.001)	0.04	0.02	0.001 (-0.002, 0.003)	0.59	<0.0001	0.002 (0.000, 0.005)	0.11	86	0.001 (-0.003, 0.005)	0.62	-0.014 (-0.026, -0.001)	0.04	0.02	0.001 (-0.002, 0.003)	0.59
bDiastolic BP	BioT (nmol/L)	92	0.002 (-0.003, 0.008)	0.45	-0.013 (-0.030, 0.003)	0.11	0.05	0.002 (-0.003, 0.006)	0.5	<0.0001	0.004 (-0.001, 0.008)	0.09	92	0.002 (-0.003, 0.008)	0.45	-0.013 (-0.030, 0.003)	0.11	0.05	0.002 (-0.003, 0.006)	0.5
p£0.004 is considered significant with Bonferroni correction for multiple testing.
Rows highlighted are significant with IVW and directionally consistent across all sensitivity analyses.
a Outlier-corrected.
b Sex-combined.
Exposure instruments: BioT, Ruth et al. 2020 (PMID: 32042192); BMI, Locke et al 2015 (PMID: 25673413); WHRadjBMI, Shungin et al. 2015 (PMID:25673412); Systolic BP & Diastolic BP (ICBP only), Evangelou et al. 2018 (PMID: 30224653).
Testosterone cluster, SNPs with dominant effects on both total testosterone and bioT, but no effect on SHBG (Ruth et al. 2020, Suppl. Table 16)
Outcome datasets: BMI, ieu-a-974; WHRadjBMI, ieu-a-81; BioT, GCST90012102.
