# Supplementary material for: Sex hormones, adiposity, and metabolic traits in men and women: a Mendelian randomisation study
Source: Eur J Endocrinol. 2022 Jan 20;186(3):407–16. doi: 10.1530/EJE-21-0703 (PMC8859921; doi:10.1530/EJE-21-0703)
Supplement: Supplementary Table 6. Two-sample MR estimates of effects of BioT in men on anthropometric, metabolic and blood pressure traits. [file supplementary_table_6.xlsx]

## Sheet: Sheet1
Supplementary Table 6. Two-sample MR estimates of effects of BioT in men on anthropometric, metabolic and blood pressure traits.
		Primary analysis											Steiger-filtered analysis
			IVW		Egger			Weighted median		PRESSO				IVW		Egger			Weighted median
Exposure	Outcome	n instruments	Beta (95% CI)	p-value	Beta (95% CI)	p-value	Intercept p-val	Beta (95% CI)	p-value	Global test p-val	Beta (95% CI)a	p-value	n instruments	Beta (95% CI)	p-value	Beta (95% CI)	p-value	Intercept p-val	Beta (95% CI)	p-value
	Anthropometry
BioT	BMI (SD)	94	-0.052 (-0.131, 0.026)	0.19	0.076 (-0.064, 0.216)	0.29	0.03	-0.007 (-0.041, 0.027)	0.68	<0.0001	-0.033 (-0.066, 0.000)	0.0541028	92	-0.019 (-0.059, 0.021)	0.34	0.030 (-0.041, 0.101)	0.41	0.11	-0.007 (-0.041, 0.027)	0.69
BioT	WHRadjBMI (SD)	93	0.003 (-0.037, 0.043)	0.89	-0.077 (-0.147, -0.007)	0.03	0.009	-0.036 (-0.074, 0.002)	0.06	<0.0001	0.002 (-0.029, 0.033)	0.913057	92	0.000 (-0.039, 0.038)	0.99	-0.069 (-0.137, -0.001)	0.05	0.02	-0.036 (-0.075, 0.003)	0.07
BioT	Hip circumference (adjBMI) (SD)	82	-0.127 (-0.206, -0.048)	0.002	-0.122 (-0.324, 0.081)	0.24	0.95	-0.106 (-0.201, -0.012)	0.03	<0.0001	-0.142 (-0.213, -0.071)	0.000195577	78	-0.122 (-0.187, -0.057)	0.0002	-0.143 (-0.310, 0.024)	0.0968489	0.79	-0.106 (-0.202, -0.010)	0.03
BioT	Waist circumference (adjBMI) (SD)	85	-0.080 (-0.155, -0.005)	0.04	-0.021 (-0.189, 0.146)	0.8	0.44	-0.060 (-0.151, 0.032)	0.2	<0.0001	-0.083 (-0.147, -0.019)	0.0124753	82	-0.072 (-0.146, 0.002)	0.06	-0.044 (-0.215, 0.127)	0.61	0.72	-0.060 (-0.153, 0.033)	0.21
	Glucose Homeostasis
BioT	Fasting blood glucose (mmol/L)	100	-0.064 (-0.109, -0.020)	0.005	-0.063 (-0.165, 0.039)	0.23	0.97	-0.035 (-0.089, 0.018)	0.2	<0.0001	-0.024 (-0.058, 0.010)	0.169264	97	-0.064 (-0.109, -0.019)	0.005	-0.064 (-0.166, 0.038)	0.22	1	-0.035 (-0.088, 0.018)	0.19
BioT	Fasting blood insulin (pmol/L)	100	-0.006 (-0.056, 0.044)	0.82	0.052 (-0.062, 0.166)	0.37	0.27	0.005 (-0.060, 0.071)	0.87	0.0001	0.003 (-0.042, 0.048)	0.903224	92	0.001 (-0.042, 0.044)	0.96	0.027 (-0.073, 0.126)	0.6	0.58	0.005 (-0.061, 0.072)	0.87
	Lipid
BioT	bTriglycerides (SD)	74	0.072 (-0.018, 0.161)	0.12	0.122 (-0.075, 0.319)	0.23	0.58	0.011 (-0.057, 0.078)	0.76	<0.0001	0.050 (-0.004, 0.105)	0.0759805	71	0.050 (-0.004, 0.105)	0.07	0.089 (-0.030, 0.209)	0.15	0.47	0.010 (-0.057, 0.078)	0.76
BioT	bHDL cholesterol (SD)	74	-0.029 (-0.097, 0.039)	0.4	-0.178 (-0.323, -0.034)	0.02	0.03	-0.052 (-0.127, 0.023)	0.17	<0.0001	-0.045 (-0.104, 0.014)	0.138593	71	-0.030 (-0.091, 0.031)	0.33	-0.167 (-0.300, -0.034)	0.02	0.03	-0.049 (-0.126, 0.028)	0.21
BioT	bLDL cholesterol (SD)	74	0.040 (-0.014, 0.094)	0.15	0.072 (-0.047, 0.191)	0.24	0.55	0.029 (-0.038, 0.096)	0.4	0.007	0.049 (-0.001, 0.099)	0.0587078	72	0.042 (-0.006, 0.089)	0.09	0.090 (-0.015, 0.195)	0.1	0.32	0.029 (-0.038, 0.096)	0.4
	Blood pressure
BioT	bSystolic BP (mmHg)	91	0.033 (-0.565, 0.631)	0.91	-0.010 (-1.473, 1.454)	0.99	0.95	0.202 (-0.240, 0.645)	0.37	<0.0001	0.265 (-0.137, 0.667)	0.199536	31	-0.086 (-0.454, 0.282)	0.65	-0.082 (-0.960, 0.796)	0.86	0.99	-0.132 (-0.655, 0.392)	0.62
BioT	bDiastolic BP (mmHg)	92	0.255 (-0.123, 0.632)	0.19	-0.173 (-1.000, 0.654)	0.68	0.26	-0.017 (-0.272, 0.237)	0.89	<0.0001	0.265 (0.032, 0.497)	0.0289243	42	0.004 (-0.175, 0.182)	0.97	-0.017 (-0.378, 0.344)	0.93	0.9	-0.074 (-0.330, 0.182)	0.57
	Anthropometry
Testosterone cluster	BMI (SD)	77	-0.026 (-0.080, 0.027)	0.33	0.007 (-0.076, 0.089)	0.87	0.3	0.011 (-0.031, 0.052)	0.61	<0.0001	-0.015 (-0.055, 0.025)	0.46	71	-0.023 (-0.074, 0.029)	0.38	0.019 (-0.063, 0.101)	0.66	0.21	0.012 (-0.030, 0.053)	0.59
Testosterone cluster	WHRadjBMI (SD)	77	-0.028 (-0.083, 0.028)	0.33	-0.116 (-0.198, -0.035)	0.006	0.006	-0.053 (-0.108, 0.002)	0.06	<0.0001	-0.011 (-0.050, 0.028)	0.58	72	-0.031 (-0.085, 0.023)	0.26	-0.112 (-0.195, -0.029)	0.01	0.02	-0.053 (-0.107, 0.001)	0.06
Testosterone cluster	Hip circumference (adjBMI) (SD)	70	-0.228 (-0.335, -0.120)	3.3e-05	-0.237 (-0.466, -0.009)	0.05	0.93	-0.158 (-0.292, -0.025)	0.02	0.0001	-0.169 (-0.261, -0.076)	0.0006	60	-0.197 (-0.288, -0.105)	2.8e-05	-0.234 (-0.444, -0.024)	0.03	0.7	-0.155 (-0.290, -0.020)	0.02
Testosterone cluster	Waist circumference (adjBMI) (SD)	71	-0.120 (-0.232, -0.007)	0.04	-0.199 (-0.438, 0.039)	0.11	0.46	-0.087 (-0.215, 0.041)	0.18	<0.0001	-0.095 (-0.183, -0.006)	0.04	62	-0.133 (-0.237, -0.029)	0.01	-0.134 (-0.381, 0.114)	0.29	0.99	-0.087 (-0.220, 0.046)	0.2
	Glucose Homeostasis
Testosterone cluster	Fasting blood glucose (mmol/L)	83	-0.127 (-0.189, -0.064)	7.6e-05	-0.214, (-0.347, -0.082)	0.002	0.15	-0.080 (-0.158, -0.002)	0.05	<0.0001	-0.066 (-0.110, -0.022)	0.004	77	-0.126 (-0.191, -0.062)	0.0001	-0.215 (-0.358, -0.072)	0.004	0.18	-0.080 (-0.157, -0.002)	0.04
Testosterone cluster	Fasting blood insulin (pmol/L)	83	-0.008 (-0.065, 0.049)	0.78	-0.101 (-0.222, 0.020)	0.11	0.09	-0.018 (-0.107, 0.071)	0.69	0.6	NA	NA	70	-0.009 (-0.066, 0.048)	0.76	-0.105 (-0.239, 0.029)	0.13	0.12	-0.018 (-0.105, 0.069)	0.69
	Lipid
Testosterone cluster	bTriglycerides (SD)	73	0.039 (-0.038, 0.116)	0.32	-0.070 (-0.229, 0.089)	0.39	0.13	-0.008 (-0.094, 0.078)	0.86	<0.0001	0.040 (-0.029, 0.109)	0.26	65	0.016 (-0.053, 0.084)	0.66	0.005 (-0.156, 0.167)	0.95	0.89	-0.008 (-0.092, 0.076)	0.85
Testosterone cluster	bHDL cholesterol (SD)	73	-0.002 (-0.074, 0.070)	0.95	-0.052 (-0.205, 0.101)	0.51	0.47	0.014 (-0.086, 0.115)	0.78	0.0001	NA	NA	66	-0.003 (-0.075, 0.068)	0.92	-0.059 (-0.227, 0.109)	0.49	0.47	0.015 (-0.084, 0.113)	0.77
Testosterone cluster	bLDL cholesterol (SD)	73	0.031 (-0.038, 0.101)	0.38	0.077 (-0.068, 0.223)	0.3	0.48	0.008 (-0.086, 0.103)	0.87	0.04	0.042 (-0.022, 0.106)	0.2	63	0.040 (-0.022, 0.101)	0.21	0.056 (-0.090, 0.202)	0.46	0.81	0.009 (-0.080, 0.098)	0.85
	Blood pressure
Testosterone cluster	bSystolic BP (mmHg)	76	-0.171 (-0.919, 0.577)	0.65	-0.997 (-2.320, 0.325)	0.14	0.14	-0.068 (-0.710, 0.574)	0.83	<0.0001	0.049 (-0.477, 0.575)	0.86	19	-0.018 (-0.521, 0.485)	0.94	-0.138 (-0.963, 0.687)	0.75	0.72	-0.068 (-0.789, 0.654)	0.85
Testosterone cluster	bDiastolic BP (mmHg)	76	0.150 (-0.379, 0.678)	0.58	-0.637 (-1.557, 0.282)	0.18	0.05	-0.017 (-0.368, 0.333)	0.92	<0.0001	0.187 (-0.106, 0.480)	0.22	24	-0.079 (-0.332, 0.174)	0.54	-0.054 (-0.503, 0.395)	0.82	0.9	-0.020 (-0.401, 0.362)	0.92
p£0.004 is considered significant with Bonferroni correction for multiple testing.
Testosterone cluster, SNPs with dominant effects on both total testosterone and bioT, but no effect on SHBG (Ruth et al. 2020, Suppl. Table 16)
Rows highlighted are significant with IVW and directionally consistent across all sensitivity analyses.
a Outlier-corrected.
b Sex-combined.
Exposure instruments: BioT, Ruth et al. 2020 (PMID: 32042192)
Outcome datasets: BMI, GCST009001; WHRadjBMI, GCST008995; Hip circumference (adjBMI), ieu-a-59; waist circumference (adjBMI), ieu-a-71; fasting glucose & fasting insulin, Lagou et al. 2021 (PMID: 33402679);
Triglycerides,ieu-a-302; HDL cholesterol, ieu-a-299; LDL cholesterol, ieu-a-300; Systolic BP, ieu-b-38; Diastolic BP, ieu-b-39.
