# Supplementary material for: Sex hormones, adiposity, and metabolic traits in men and women: a Mendelian randomisation study
Source: Eur J Endocrinol. 2022 Jan 20;186(3):407–16. doi: 10.1530/EJE-21-0703 (PMC8859921; doi:10.1530/EJE-21-0703)
Supplement: Supplementary Table 7. Two-sample MR estimates of effects of oestradiol in men on anthropometric, metabolic and blood pressure traits. [file supplementary_table_7.xlsx]

## Sheet: Sheet1
Supplementary Table 7. Two-sample MR estimates of effects of oestradiol in men on anthropometric, metabolic and blood pressure traits.
		Primary analysis											Steiger-filtered analysis
			IVW		Egger			Weighted median		PRESSO				IVW		Egger			Weighted median
Exposure	Outcome	n instruments	Beta (95% CI)	p-value	Beta (95% CI)	p-value	Intercept p-val	Beta (95% CI)	p-value	Global test p-val	Beta (95% CI)a	p-value	n instruments	Beta (95% CI)	p-value	Beta (95% CI)	p-value	Intercept p-val	Beta (95% CI)	p-value
	Anthropometry
Oestradiol	BMI (SD)	16	0.377 (-0.042, 0.795)	0.08	-0.151 (-1.128, 0.826)	0.77	0.26	0.181 (-0.082, 0.444)	0.18	<0.0001	0.225 (0.000, 0.450)	0.07	12	0.144 (-0.067, 0.356)	0.18	0.360 (-0.190, 0.910)	0.23	0.42	0.156 (-0.100, 0.412)	0.23
Oestradiol	WHRadjBMI (SD)	16	-0.710 (-1.183, -0.238)	0.003	-0.661 (-1.808, 0.485)	0.28	0.93	-0.670 (-1.094, -0.246)	0.002	<0.0001	-0.248 (-0.721, 0.225)	0.33	9	0.123 (-0.144, 0.391)	0.37	-0.220 (-0.873, 0.433)	0.53	0.3	0.184 (-0.180, 0.549)	0.32
Oestradiol	Hip circumference (adjBMI) (SD)	9	0.822 (0.097, 1.546)	0.03	1.223 (-1.003, 3.449)	0.32	0.72	1.072 (0.368, 1.776)	0.003	0.11	NA	NA	5	-0.077 (-1.107, 0.953)	0.88	-4.137 (-15.074, 6.800)	0.51	0.52	-0.154 (-1.346, 1.039)	0.8
Oestradiol	Waist circumference (adjBMI) (SD)	9	-0.376 (-0.910. 0.158)	0.17	-0.644 (-2.289, 1.001)	0.47	0.74	-0.367 (-1.046, 0.312)	0.29	0.45	NA	NA	7	-0.423 (-0.980, 0.134)	0.14	-0.152 (-1.749, 1.445)	0.86	0.74	-0.382 (-1.067, 0.302)	0.27
	Glucose Homeostasis
Oestradiol	Fasting blood glucose (mmol/L)	12	0.238 (-0.583, 1.059)	0.57	-0.294 (-2.757, 2.170)	0.82	0.66	0.141 (-0.287, 0.570)	0.52	<0.0001	0.006 (-0.218, 0.229)	0.96	8	0.003 (-0.329, 0.335)	0.99	0.626 (-0.387, 1.639)	0.27	0.25	0.147 (-0.294, 0.588)	0.51
Oestradiol	Fasting blood insulin (pmol/L)	12	-0.022 (-0.601, 0.556)	0.94	-1.298 (-2.839, 0.243)	0.13	0.11	-0.398 (-0.915, 0.120)	0.13	0.02	-0.249 (-0.551, 0.053)	0.14	8	-0.202 (-0.603, 0.198)	0.32	-0.654 (-1.817, 0.510)	0.31	0.45	-0.398 (-0.873, 0.077)	0.1
	Lipid
Oestradiol	bTriglycerides (SD)	7	-3.200 (-8.513, 2.114)	0.24	6.396 (-5.321, 18.112)	0.33	0.14	-0.203 (-0.753, 0.346)	0.47	<0.0001	-1.629 (-2.676, -0.583)	0.09	4	-0.178 (-0.680, 0.323)	0.49	0.113 (-1.215, 1.442)	0.88	0.69	-0.151 (-0.678, 0.377)	0.58
Oestradiol	bHDL cholesterol (SD)	7	0.213 (-0.761, 1.186))	0.67	-1.592 (-3.718, 0.535)	0.2	0.13	-0.190 (-0.794, 0.413)	0.54	0.01	-0.341 (-1.342, 0.660)	0.55	3	-0.215 (-0.746, 0.315)	0.43	-0.888 (-2.345, 0.569)	0.44	0.51	-0.300 (-0.865, 0.265)	0.3
Oestradiol	bLDL cholesterol (SD)	7	-0.840 (-1.834, 0.154)	0.1	1.362 (-0.483, 3.207)	0.21	0.05	-0.145 (-0.777, 0.487)	0.65	0.02	-0.761 (-1.564, 0.041)	0.14	4	-0.114 (-0.677, 0.448)	0.69	0.004 (-1.485, 1.494)	1	0.88	-0.114 (-0.739, 0.510)	0.72
	Blood pressure
Oestradiol	bSystolic BP (mmHg)	11	-0.841 (-7.434, 5.753)	0.8	-0.505 ( -17.409, 16.398)	0.95	0.97	-1.908 (-5.280, 1.464)	0.27	<0.0001	-0.242 (-3.662, 3.177)	0.89	1	NA	NA	NA	NA	NA	NA	NA
Oestradiol	bDiastolic BP (mmHg)	11	-0.258 (-5.140, 4.623)	0.92	-4.254 (-16.395, 7.887)	0.51	0.5	-3.504 (-5.515, -1.494)	0.0006	<0.0001	-1.574 (-4.323, 1.176)	0.3	1	NA	NA	NA	NA	NA	NA	NA
	Anthropometry
Oestradiol cluster	BMI (SD)	11	0.188 (-0.178, 0.555)	0.31	0.601 (-0.394, 1.596)	0.27	0.4	0.161 (-0.097, 0.419)	0.22	0.001	0.084 (-0.161, 0.329)	0.52	9	0.116 (-0.110, 0.341)	0.32	0.562 (-0.022, 1.146)	0.1	0.15	0.158 (-0.109, 0.424)	0.25
Oestradiol cluster	WHRadjBMI (SD)	11	-0.567 (-1.079, -0.055)	0.03	-0.553 (-1.993, 0.888)	0.47	0.98	-0.248 (-0.751, 0.254)	0.33	<0.0001	0.133 (-0.287, 0.554)	0.55	7	0.234 (-0.079, 0.548)	0.14	0.331 (-0.542, 1.203)	0.49	0.83	0.214 (-0.168, 0.595)	0.27
Oestradiol cluster	Hip circumference (adjBMI) (SD)	6	0.733 (-0.163, 1.630)	0.11	1.885 (-0.760, 4.531)	0.24	0.82	1.013 (0.250, 1.775)	0.009	0.1	NA	NA	3	-0.273 (-1.567, 1.022)	0.68	-2.229 (-15.304, 10.845)	0.79	0.82	-0.305 (-1.715, 1.106)	0.67
Oestradiol cluster	Waist circumference (adjBMI) (SD)	6	-0.612 (-1.185, -0.038)	0.04	0.149 (-1.516, 1.815)	0.87	0.39	-0.404 (-1.068, 0.260)	0.23	0.55	NA	NA	5	-0.477 (-1.068, 0.113)	0.11	0.003 (-1.671, 1.676)	1	0.59	-0.391 (-1.064, 0.282)	0.25
	Glucose Homeostasis
Oestradiol cluster	Fasting blood glucose (mmol/L)	7	-0.020 (-0.359, 0.319)	0.91	0.688 (-0.310, 1.687)	0.23	0.2	0.139 (-0.287, 0.566)	0.52	0.68	NA	NA	7	-0.020 (-0.359, 0.319)	0.91	0.688 (-0.310, 1.687)	0.23	0.2	0.139 (-0.290, 0.569)	0.52
Oestradiol cluster	Fasting blood insulin (pmol/L)	7	-0.181 (-0.592, 0.230)	0.39	-0.880 (-2.094, 0.335)	0.21	0.28	-0.398 (-0.909, 0.113)	0.13	0.66	NA	NA	7	-0.181 (-0.592, 0.230)	0.39	-0.880 (-2.094, 0.335)	0.21	0.28	-0.398 (-0.889, 0.093)	0.11
	Lipid
Oestradiol cluster	bTriglycerides (SD)	5	-0.373 (-1.007, 0.261)	0.25	0.390 (-1.292, 2.071)	0.68	0.41	-0.178 (-0.728, 0.373)	0.53	0.29	NA	NA	4	-0.175 (-0.676, 0.326)	0.49	0.115 (-1.161, 1.392)	0.88	0.68	-0.147 (-0.693, 0.399)	0.6
Oestradiol cluster	bHDL cholesterol (SD)	5	-0.356 (-0.869, 0.157)	0.17	-0.323 (-1.882, 1.236)	0.71	0.5	-0.363 (-0.936, 0.211)	0.22	0.54	NA	NA	3	-0.219 (-0.745, 0.307)	0.41	-0.901 (-2.327, 0.525)	0.43	0.5	-0.318 (-0.879, 0.243)	0.27
Oestradiol cluster	bLDL cholesterol (SD)	5	-0.235 (-0.769, 0.299)	0.39	0.179 (-1.226, 1.585)	0.82	0.58	-0.124 (-0.712, 0.463)	0.68	0.72	NA	NA	4	-0.113 (-0.675, 0.449)	0.69	0.009 (-1.422, 1.441)	0.99	0.87	-0.113 (-0.715, 0.490)	0.71
	Blood pressure trait
Oestradiol cluster	bSystolic BP (mmHg)	7	0.243 (-7.742, 8.228)	0.95	-3.271 (-27.247, 20.705)	0.8	0.77	-1.500 (-5.180, 2.180)	0.42	0.0001	-0.913 (-4.371, 2.546)	0.64	1	NA	NA	NA	NA	NA	NA	NA
Oestradiol cluster	bDiastolic BP (mmHg)	7	0.299 (-6.740, 7.338)	0.93	-10.450 (-29.231, 8.330)	0.33	0.28	-3.591 (-5.562, -1.619)	0.0004	<0.0001	-1.271 (-6.198, 3.655)	0.66	0	NA	NA	NA	NA	NA	NA	NA
p£0.004 is considered significant with Bonferroni correction for multiple testing.
Oestradiol cluster, SNPs with dominant effects on oestradiol, but no effect on SHBG (Ruth et al. 2020, Suppl. Table 16)
a Outlier-corrected.
b Sex-combined.
Exposure instruments: oestradiol, Ruth et al. 2020 (PMID: 32042192)
Outcome datasets: BMI, GCST009001; WHRadjBMI, GCST008995; Hip circumference (adjBMI), ieu-a-59; waist circumference (adjBMI), ieu-a-71; fasting glucose & fasting insulin, Lagou et al. 2021 (PMID: 33402679);
Triglycerides,ieu-a-302; HDL cholesterol, ieu-a-299; LDL cholesterol, ieu-a-300; Systolic BP, ieu-b-38; Diastolic BP, ieu-b-39.
