# Supplementary material for: Sex hormones, adiposity, and metabolic traits in men and women: a Mendelian randomisation study
Source: Eur J Endocrinol. 2022 Jan 20;186(3):407–16. doi: 10.1530/EJE-21-0703 (PMC8859921; doi:10.1530/EJE-21-0703)
Supplement: Supplementary Table 8. Two-sample MR estimates of effects of anthropometric, metabolic and blood pressure traits on BioT (nmol/L) in men. [file supplementary_table_8.xlsx]

## Sheet: Sheet1
Supplementary Table 8. Two-sample MR estimates of effects of anthropometric, metabolic and blood pressure traits on BioT (nmol/L) in men.
	Primary analysis											Steiger-filtered analysis
		IVW		Egger			Weighted median		PRESSO				IVW		Egger			Weighted median
Exposure	n instruments	Beta (95% CI)	p-value	Beta (95% CI)	p-value	Intercept p-val	Beta (95% CI)	p-value	Global test p-val	Beta (95% CI)a	p-value	n instruments	Beta (95% CI)	p-value	Beta (95% CI)	p-value	Intercept p-val	Beta (95% CI)	p-value
Anthropometry
BMI	231	-0.128 (-0.161, -0.096)	9.9e-15	-0.199 (-0.286, -0.111)	1.3e-05	0.09	-0.133 (-0.169, -0.097)	3.9e-13	<0.0001	-0.125 (-0.155, -0.096)	1.16663e-14	231	-0.128 (-0.161, -0.096)	9.9e-15	-0.199 (-0.286, -0.111)	1.3e-05	0.09	-0.133 (-0.167, -0.099)	1.5e-14
WHRadjBMI	96	-0.051 (-0.180, 0.078)	0.44	-0.292 (-0.702, 0.117)	0.16	0.23	-0.008 (-0.056, 0.041)	0.76	<0.0001	-0.048 (-0.089, -0.008)	0.0223243	94	-0.013 (-0.067, 0.041)	0.63	0.061 (-0.113, 0.236)	0.49	0.38	-0.008 (-0.056, 0.041)	0.76
Hip circumference (adjBMI)	29	-0.059 (-0.164, 0.046)	0.27	0.155 (-0.262, 0.571)	0.47	0.31	-0.004 (-0.054, 0.045)	0.87	<0.0001	-0.030 (-0.074, 0.013)	0.187188	28	-0.022 (-0.086, 0.042)	0.5	0.038 (-0.219, 0.295)	0.77	0.64	-0.004 (-0.054, 0.046)	0.87
Waist circumference (adjBMI)	28	-0.077 (-0.194, 0.039)	0.19	0.030 (-0.613, 0.674)	0.93	0.74	-0.004 (-0.066, 0.059)	0.9	<0.0001	-0.031 (-0.086, 0.024)	0.277936	27	-0.019 (-0.075, 0.038)	0.52	0.139 (-0.163, 0.441)	0.38	0.31	-0.004 (-0.064, 0.057)	0.9
Glucose Homeostasis
Fasting blood glucose	14	-0.099 (-0.296, 0.098)	0.33	-0.092 (-0.528, 0.343)	0.69	0.97	-0.051 (-0.127, 0.025)	0.19	<0.0001	-0.055 (-0.154, 0.044)	0.303617	13	-0.017 (-0.114, 0.079)	0.73	-0.140 (-0.331, 0.051)	0.18	0.18	-0.047 (-0.122, 0.029)	0.22
Fasting blood insulin	2	-0.058 (-1.341, 1.226)	0.93	NA	NA	NA	NA	NA	NA	NA	NA	2	-0.058 (-1.341, 1.226)	0.93	NA	NA	NA	NA	NA
Lipid
bTriglycerides	36	0.039 (-0.002, 0.080)	0.06	0.048 (-0.013, 0.109)	0.13	0.7	0.058 (0.025, 0.090)	0.0005	<0.0001	0.031 (0.002, 0.061)	0.0441742	36	0.039 (-0.002, 0.080)	0.06	0.048 (-0.013, 0.109)	0.13	0.7	0.058 (0.025, 0.090)	0.0006
bHDL cholesterol	67	-0.016 (-0.047, 0.015)	0.31	0.006 (-0.041, 0.053)	0.8	0.22	-0.013 (-0.038, 0.012)	0.3	<0.0001	-0.016 (-0.039, 0.008)	0.192058	67	-0.016 (-0.047, 0.015)	0.31	0.006 (-0.041, 0.053)	0.8	0.22	-0.013 (-0.039, 0.012)	0.3
bLDL cholesterol	50	-0.010 (-0.034, 0.013)	0.39	-0.011 (-0.049, 0.027)	0.58	0.98	-0.029 (-0.053, -0.006)	0.01	<0.0001	-0.014 (-0.037, 0.009)	0.23029	50	-0.010 (-0.034, 0.013)	0.39	-0.011 (-0.049, 0.027)	0.58	0.98	-0.029 (-0.053, -0.006)	0.01
Blood pressure
bSystolic BP	233	-0.003 (-0.005, -0.001)	0.01	-0.005 (-0.011, 0.000)	0.07	0.33	-0.004 (-0.007, -0.001)	0.003	<0.0001	-0.003 (-0.005, -0.001)	0.003	233	-0.003 (-0.005, -0.001)	0.01	-0.005 (-0.011, 0.000)	0.07	0.33	-0.004 (-0.007, -0.001)	0.003
bDiastolic BP	309	0.001 (-0.002, 0.005)	0.36	0.006 (-0.002, 0.014)	0.16	0.26	0.001 (-0.002, 0.005)	0.45	<0.0001	0.001 (-0.002, 0.004)	0.55	309	0.001 (-0.002, 0.005)	0.36	0.006 (-0.002, 0.014)	0.16	0.26	0.001 (-0.002, 0.005)	0.44
p£0.004 is considered significant with Bonferroni correction for multiple testing.
Rows highlighted are significant with IVW and directionally consistent across all sensitivity analyses.
a Outlier-corrected.
b Sex-combined.
Exposure instruments: BMI & WHRadj BMI, Pulit et al. 2019 (PMID: 30239722); Hip circumference (adjBMI) & waist circumference (adjBMI), Shungin et al. 2015 (PMID:25673412); fasting glucose & fasting insulin, Lagou et al. 2021 (PMID: 33402679); lipid traits, Willer et al. 2013 (PMID: 24097068); BP traits Evangelou et al. 2018 (PMID: 30224653).
Outcome dataset: BioT, GCST90012103.
