# Supplementary material for: Sex hormones, adiposity, and metabolic traits in men and women: a Mendelian randomisation study
Source: Eur J Endocrinol. 2022 Jan 20;186(3):407–16. doi: 10.1530/EJE-21-0703 (PMC8859921; doi:10.1530/EJE-21-0703)
Supplement: Supplementary Table 9. Two-sample MR estimates of effects of anthropometric, metabolic and blood pressure traits on oestradiol (binary) in men. [file supplementary_table_9.xlsx]

## Sheet: Sheet1
Supplementary Table 9. Two-sample MR estimates of effects of anthropometric, metabolic and blood pressure traits on oestradiol (binary) in men.
	Primary analysis											Steiger-filtered analysis
		IVW		Egger			Weighted median		PRESSO				IVW		Egger			Weighted median
Exposure	n instruments	Beta (95% CI)	p-value	Beta (95% CI)	p-value	Intercept p-val	Beta (95% CI)	p-value	Global test p-val	Beta (95% CI)a	p-value	n instruments	Beta (95% CI)	p-value	Beta (95% CI)	p-value	Intercept p-val	Beta (95% CI)	p-value
Anthropometry
BMI	231	0.012 (0.005, 0.018)	0.0003	0.017 (0.000, 0.034)	0.0458423	0.48	0.011 (0.001, 0.021)	0.0304283	0.001	0.011 (0.005, 0.017)	0.00042474	231	0.012 (0.005, 0.018)	0.0003	0.017 (0.000, 0.034)	0.05	0.48	0.011 (0.002, 0.020)	0.02
WHRadjBMI	96	-0.032 (-0.051, -0.012)	0.001	-0.030 (-0.092, 0.032)	0.34	0.96	-0.016 (-0.029, -0.003)	0.0213456	<0.0001	-0.019 (-0.029, -0.009)	0.00032615	96	-0.032 (-0.051, -0.012)	0.001	-0.030 (-0.092, 0.032)	0.34	0.96	-0.016 (-0.029, -0.003)	0.01
Hip circumference (adjBMI)	29	0.010 (-0.001, 0.022)	0.08	0.049 (0.004, 0.094)	0.0425646	0.09	0.010 (-0.003, 0.023)	0.137753	0.006	NA	NA	29	0.010 (-0.001, 0.022)	0.08	0.049 (0.004, 0.094)	0.04	0.09	0.010 (-0.003, 0.023)	0.14
Waist circumference (adjBMI)	28	0.000 (-0.011, 0.011)	0.98	0.040 (-0.021, 0.100)	0.21	0.2	-0.002 (-0.017, 0.013)	0.79	0.24	NA	NA	28	0.000 (-0.011, 0.011)	0.98	0.040 (-0.021, 0.100)	0.21	0.2	-0.002 (-0.017, 0.013)	0.78
Glucose Homeostasis
Fasting blood glucose	14	0.005 (-0.026, 0.036)	0.75	-0.019 (-0.085, 0.048)	0.59	0.44	-0.006 (-0.023, 0.011)	0.51	<0.0001	-0.003 (-0.021, 0.014)	0.70762	14	0.005 (-0.026, 0.036)	0.75	-0.019 (-0.085, 0.048)	0.59	0.44	-0.006 (-0.024, 0.012)	0.52
Fasting blood insulin	2	-0.012 (-0.118, 0.094)	0.82	NA	NA	NA	NA	NA	NA	NA	NA	2	-0.012 (-0.118, 0.94)	0.82	NA	NA	NA	NA	NA
Lipid
bTriglycerides	36	-0.024 (-0.032, -0.017)	1.1e-09	-0.024 (-0.036, -0.012)	0.0003	0.91	-0.020 (-0.028, -0.011)	9.32539e-06	0.0002	-0.020 (-0.028, -0.012)	1.40386e-05	36	-0.024 (-0.032, -0.017)	1.1e-09	-0.024 (-0.036, -0.012)	0.0003	0.91	-0.020 (-0.028, -0.011)	1e-05
bHDL cholesterol	67	0.007 (0.000, 0.013)	0.05	0.006 (-0.004, 0.016)	0.23	0.93	0.005 (-0.002, 0.012)	0.16	<0.0001	0.006 (0.000, 0.012)	0.0491398	67	0.007 (0.000, 0.013)	0.05	0.006 (-0.004, 0.016)	0.23	0.93	0.005 (-0.002, 0.012)	0.17
bLDL cholesterol	50	-0.009 (-0.016, -0.003)	0.006	-0.009 (-0.020, 0.001)	0.096003	0.98	-0.012 (-0.018, -0.005)	0.0005	<0.0001	-0.011 (-0.017, -0.005)	0.00114836	50	-0.009 (-0.016, -0.003)	0.006	-0.009 (-0.020, 0.001)	0.1	0.98	-0.012 (-0.018, -0.005)	0.0006
Blood pressure
bSystolic BP	233	0.000 (-0.001, 0.000)	0.04	-0.001 (-0.003, 0.000)	0.03	0.15	-0.001 (-0.001, 0.000)	0.07	0.08	NA	NA	233	0.000 (-0.001, 0.000)	0.04	-0.001 (-0.003, 0.000)	0.03	0.15	-0.001 (-0.001, 0.000)	0.08
bDiastolic BP	309	0.000 (-0.001, 0.001)	0.75	0.000 (-0.001, 0.002)	0.7	0.57	0.000 (-0.001, 0.001)	1	0.002	0.000 (-0.001, 0.001)	0.78	309	0.000 (-0.001, 0.001)	0.75	0.000 (-0.001, 0.002)	0.7	0.57	0.000 (-0.001, 0.001)	1
p£0.004 is considered significant with Bonferroni correction for multiple testing.
Rows highlighted are significant with IVW and directionally consistent across all sensitivity analyses.
a Outlier-corrected.
b Sex-combined.
Exposure instruments: BMI & WHRadj BMI, Pulit et al. 2019 (PMID: 30239722); Hip circumference (adjBMI) & waist circumference (adjBMI), Shungin et al. 2015 (PMID:25673412); fasting glucose & fasting insulin, Lagou et al. 2021 (PMID: 33402679);
lipid traits, Willer et al. 2013 (PMID: 24097068); BP traits Evangelou et al. 2018 (PMID: 30224653).
Outcome dataset: oestradiol, GCST90012105.
