# Supplementary material for: Sex hormones, adiposity, and metabolic traits in men and women: a Mendelian randomisation study
Source: Eur J Endocrinol. 2022 Jan 20;186(3):407–16. doi: 10.1530/EJE-21-0703 (PMC8859921; doi:10.1530/EJE-21-0703)
Supplement: Supplementary Table 10. Bidirectional MR estimates of the relationship between of BioT and oestradiol levels, and metabolic and blood pressure traits in men in the UKBB. [file supplementary_table_10.xlsx]

## Sheet: Sheet1
Supplementary Table 10. Bidirectional MR estimates of the relationship between of BioT and oestradiol levels, and metabolic and blood pressure traits in men in the UKBB.
		Primary analysis											Steiger-filtered analysis
			IVW		Egger			Weighted median		PRESSO				IVW		Egger			Weighted median
Exposure	Outcome	n instruments	Beta (95% CI)	p-value	Beta (95% CI)	p-value	Intercept p-val	Beta (95% CI)	p-value	Global test p-val	Beta (95% CI)a	p-value	n instruments	Beta (95% CI)	p-value	Beta (95% CI)	p-value	Intercept p-val	Beta (95% CI)	p-value
	Lipid
BioT	Triglycerides (SD)	97	0.025 (-0.047, 0.098)	0.49	-0.033 (-0.161, 0.094)	0.61	0.28	-0.048 (-0.93, -0.004)	0.03	<0.0001	-0.005 (-0.037, 0.028)	0.79	95	0.001 (-0.038, 0.040)	0.96	-0.016 (-0.085, 0.053)	0.65	0.56	-0.049 (-0.093, -0.004)	0.03
BioT	HDL cholesterol (SD)	97	-0.014 (-0.068, 0.040)	0.62	0.045 (-0.050, 0.141)	0.35	0.14	0.010 (-0.042, 0.063)	0.7	<0.0001	-0.054 (-0.097, -0.011)	0.02	93	-0.014 (-0.60, 0.032)	0.55	0.055 (-0.025, 0.136)	0.18	0.04	0.009 (-0.044, 0.063)	0.73
BioT	LDL cholesterol (SD)	97	-0.014 (-0.051, 0.022)	0.45	-0.006 (-0.072, 0.059)	0.85	0.78	-0.042 (-0.083, -0.001)	0.04	<0.0001	-0.015 (-0.044, 0.013)	0.3	97	-0.014 (-0.051, 0.022)	0.45	-0.006 (-0.072, 0.059)	0.85	0.78	-0.042 (-0.082, -0.003)	0.04
	Blood pressure
BioT	Systolic BP (mmHg)	97	-0.003 (-0.042, 0.035)	0.86	0.012 (-0.057, 0.081)	0.74	0.6	0.000 (-0.039, 0.039)	0.99	<0.0001	0.012 (-0.019, 0.044)	0.44	96	0.000 (-0.038, 0.037)	0.98	0.004 (-0.063, 0.071)	0.9	0.87	0.000 (-0.038, 0.038)	0.99
BioT	Diastolic BP (mmHg)	97	0.028 (-0.011, 0.068)	0.16	0.010 (-0.059, 0.080)	0.78	0.54	-0.002 (-0.043, 0.040)	0.94	<0.0001	0.030 (-0.005, 0.065)	0.1	97	0.028 (-0.011, 0.068)	0.16	0.010 (-0.059, 0.080)	0.78	0.54	-0.002 (-0.042, 0.039)	0.94
	Lipid
Testosterone cluster	Triglycerides (SD)	79	-0.009 (-0.061, 0.042)	0.72	-0.052 (-0.127, 0.022)	0.17	0.13	-0.082 (-0.135, -0.028)	0.003	<0.0001	0.004 (-0.042, 0.049)	0.88	72	-0.018 (-0.062, 0.027)	0.44	-0.041(-0.110, 0.027)	0.24	0.37	-0.082 (-0.134, -0.029)	0.002
Testosterone cluster	HDL cholesterol (SD)	79	-0.013 (-0.072, 0.047)	0.67	0.034 (-0.053, 0.120)	0.45	0.16	0.106 (0.046, 0.167)	0.0005	<0.0001	-0.026 (-0.088, 0.036)	0.41	74	-0.016 (-0.073, 0.042)	0.59	0.072 (-0.012, 0.155)	0.1	0.008	0.106 (0.046, 0.166)	0.0005
Testosterone cluster	LDL cholesterol (SD)	79	-0.027 (-0.072, 0.018)	0.24	-0.014 (-0.080, 0.053)	0.69	0.59	-0.043 (-0.094, 0.007)	0.09	<0.0001	-0.025 (-0.065, 0.015)	0.22	75	-0.025 (-0.067, 0.017)	0.24	-0.012 (-0.075, 0.051)	0.71	0.59	-0.043 (-0.097, 0.011)	0.12
	Blood pressure
Testosterone cluster	Systolic BP (mmHg)	79	-0.012 (-0.059, 0.036)	0.63	-0.040 (-0.109, 0.029)	0.26	0.28	-0.002 (-0.049, 0.045)	0.94	<0.0001	0.003 (-0.041, 0.046)	0.91	75	-0.013 (-0.059, 0.033)	0.58	-0.028 (-0.098, 0.042)	0.43	0.57	-0.002 (-0.050, 0.047)	0.94
Testosterone cluster	Diastolic BP (mmHg)	79	0.022 (-0.032, 0.076)	0.42	-0.029 (-0.107, 0.050)	0.48	0.09	-0.006 (-0.053, 0.041)	0.81	<0.0001	0.019 (-0.027, 0.064)	0.42	73	0.018 (-0.033, 0.069)	0.49	-0.005 (-0.082, 0.073)	0.91	0.46	-0.006 (-0.056, 0.044)	0.81
	Lipid
Oestradiol	Triglycerides (SD)	16	-0.983 (-2.789, 0.822)	0.29	2.270 (-1.974, 6.514)	0.31	0.12	-0.362 (-0.709, -0.016)	0.04	<0.0001	-0.854 (-1.408, -0.300)	0.02	10	-0.103 (-0.386, 0.180)	0.48	0.049 (-0.755, 0.852)	0.91	0.7	-0.352 (-0.689, -0.015)	0.04
Oestradiol	HDL cholesterol (SD)	16	0.184 (-0.207, 0.575)	0.36	1.007 (0.121, 1.892)	0.04	0.07	0.406 (0.024, 0.787)	0.04	<0.0001	0.171 (-0.166, 0.507)	0.34	11	0.044 (-0.261, 0.348)	0.78	0.452 (-0.400, 1.304)	0.33	0.34	0.089 (-0.310, 0.487)	0.66
Oestradiol	LDL cholesterol (SD)	16	-0.934 (-2.037, 0.170)	0.1	1.774 (-0.596, 4.145)	0.16	0.03	-0.251 (-0.597, 0.095)	0.16	<0.0001	-0.761 (-1.229, -0.293)	0.01	12	-0.139 (-0.411, 0.134)	0.32	0.181 (-0.508, 0.871)	0.62	0.35	-0.169 (-0.518, 0.179)	0.34
	Blood pressure
Oestradiol	Systolic BP (mmHg)	16	0.008 (-0.306, 0.321)	0.96	-0.148 (-0.947, 0.651)	0.72	0.68	0.063 (-0.232, 0.358)	0.68	0.002	0.094 (-0.180, 0.368)	0.51	12	-0.054 (-0.272, 0.164)	0.63	-0.238 (-0.786, 0.310)	0.42	0.49	0.049 (-0.240, 0.338)	0.74
Oestradiol	Diastolic BP (mmHg)	16	0.074 (-0.325, 0.474)	0.72	-0.405 (-1.394, 0.583)	0.43	0.32	0.181 (-0.166, 0.528)	0.31	0.0001	0.210 (-0.041, 0.462)	0.13	14	-0.128 (-0.422, 0.166)	0.39	-0.476 (-1.184, 0.231)	0.21	0.31	0.025 (-0.329, 0.380)	0.89
	Lipid
Oestradiol cluster	Triglycerides (SD)	10	-0.225 (-0.778, 0.328)	0.43	-0.472 (-2.275, 1.331)	0.62	0.78	-0.369 (-0.712, -0.026)	0.03	<0.0001	-0.246 (-0.484, -0.007)	0.08	8	-0.246 (-0.509, 0.018)	0.07	-0.457 (-1.250, 0.336)	0.3	0.6	-0.374 (-0.710, -0.039)	0.03
Oestradiol cluster	HDL cholesterol (SD)	10	-0.065 (-0.434, 0.304)	0.73	0.852 (-0.152, 1.856)	0.13	0.1	-0.009 (-0.450, 0.432)	0.97	0.04	-0.365 (-0.699, -0.031)	0.06	9	0.036 (-0.296, 0.368)	0.83	0.682 (-0.268, 1.631)	0.2	0.2	0.127 (-0.305, 0.559)	0.56
Oestradiol cluster	LDL cholesterol (SD)	10	-0.588 (-1.527, 0.352)	0.22	0.857 (-2.033, 3.747)	0.58	0.33	-0.203 (-0.570, 0.163)	0.28	<0.0001	-0.295 (-0.552, -0.039)	0.06	9	-0.161 (-0.433, 0.111)	0.24	-0.073 (-0.951, 0.805)	0.87	0.84	-0.182 (-0.541, 0.176)	0.32
	Blood pressure
Oestradiol cluster	Systolic BP (mmHg)	10	-0.002 (-0.432, 0.428)	0.99	0.036 (-1.371, 1.443)	0.96	0.96	-0.037 (-0.371, 0.298)	0.83	0.004	-0.026 (-0.223, 0.171)	0.81	7	-0.026 (-0.283, 0.232)	0.84	-0.578 (-1.464, 0.308)	0.26	0.26	-0.047 (-0.367, 0.272)	0.77
Oestradiol cluster	Diastolic BP (mmHg)	10	-0.004 (-0.587, 0.579)	0.99	-0.946 (-2.726, 0.834)	0.33	0.3	-0.147 (-0.593, 0.299)	0.52	<0.0001	0.174 (-0.211, 0.558)	0.41	8	-0.313 (-0.691, 0.065)	0.1	-0.930 (-2.063, 0.204)	0.16	0.3	-0.417 (-0.865, 0.030)	0.07
Lipid
Triglycerides	BioT (nmol/L)	121	0.029 (0.002, 0.056)	0.03	0.027 (-0.14, 0.068)	0.2	0.9	0.025 (-0.002, 0.052)	0.07	<0.0001	0.025 (0.001, 0.049)	0.04	121	0.029 (0.002, 0.056)	0.03	0.027 (-0.014, 0.068)	0.2	0.9	0.025 (-0.002, 0.052)	0.07
HDL cholesterol	BioT (nmol/L)	153	0.003 (-0.019, 0.025)	0.77	-0.006 (-0.042, 0.029)	0.72	0.49	-0.008 (-0.032, 0.016)	0.52	<0.0001	0.003 (-0.015, 0.021)	0.76	153	0.003 (-0.019, 0.025)	0.77	-0.006 (-0.042, 0.029)	0.72	0.49	-0.008 (-0.032, 0.016)	0.52
LDL cholesterol	BioT (nmol/L)	141	0.009 (-0.010, 0.029)	0.33	0.004 (-0.024, 0.031)	0.8	0.57	-0.001 (-0.020, 0.018)	0.89	<0.0001	0.012 (-0.006, 0.030)	0.19	141	0.009 (-0.010, 0.029)	0.33	0.004 (-0.024, 0.031)	0.8	0.57	-0.001 (-0.020, 0.018)	0.89
Blood pressure
Systolic BP	BioT (nmol/L)	113	-0.024 (-0.069, 0.021)	0.3	0.065 (-0.087, 0.216)	0.41	0.23	-0.008 (-0.050, 0.035)	0.72	<0.0001	-0.029 (-0.064, 0.006)	0.11	112	-0.015 (-0.056, 0.025)	0.46	0.048 (-0.090, 0.185)	0.5	0.35	-0.007 (-0.050, 0.036)	0.75
Diastolic BP	BioT (nmol/L)	113	-0.005 (-0.043, 0.033)	0.8	0.045 (-0.084, 0.174)	0.49	0.43	-0.005 (-0.045, 0.035)	0.81	<0.0001	-0.019 (-0.052, 0.014)	0.27	113	-0.005 (-0.043, 0.033)	0.8	0.045 (-0.084, 0.174)	0.49	0.43	-0.005 (-0.045, 0.035)	0.81
Lipid
Triglycerides	Oestradiol	121	-0.021 (-0.026, -0.016)	2.6e-16	-0.018 (-0.026, -0.010)	1.2e-05	0.28	-0.016 (-0.023, -0.009)	2e-06	<0.0001	-0.021 (-0.026, -0.016)	3.4e-13	121	-0.021 (-0.026, -0.16)	2.6e-16	-0.018 (-0.026, -0.10)	1.2e-05	0.28	-0.016 (-0.023, -0.009)	4.5e-06
HDL cholesterol	Oestradiol	153	0.004 (0.000, 0.009)	0.05	0.004 (-0.003, 0.011)	0.23	0.97	0.000 (-0.007, 0.006)	0.95	<0.0001	0.003 (-0.001, 0.007)	0.2	153	0.004 (0.000, 0.009)	0.05	0.004 (-0.003, 0.011)	0.23	0.97	0.000 (-0.007, 0.007)	0.95
LDL cholesterol	Oestradiol	141	-0.010 (-0.015, -0.005)	0.0002	-0.007 (-0.014, 0.001)	0.07	0.3	-0.007 (-0.013, -0.002)	0.01	<0.0001	-0.009 (-0.013, -0.004)	0.0001	141	-0.010 (-0.015, -0.005)	0.0002	-0.007 (-0.014, 0.001)	0.07	0.3	-0.007 (-0.013, -0.002)	0.008
Blood pressure
Systolic BP	Oestradiol	113	-0.001 (-0.010, 0.009)	0.89	-0.015 (-0.047, 0.016)	0.34	0.34	-0.015 (-0.027, -0.004)	0.01	<0.0001	-0.002 (-0.011, 0.007)	0.66	113	-0.001 (-0.010, 0.009)	0.89	-0.015 (-0.047, 0.016)	0.34	0.34	-0.015 (-0.027, -0.004)	0.007
Diastolic BP	Oestradiol	113	-0.001 (-0.010, 0.007)	0.75	-0.015 (-0.045, 0.015)	0.32	0.34	-0.005 (-0.014, 0.005)	0.35	<0.0001	-0.004 (-0.011, 0.004)	0.31	113	-0.001 (-0.010, 0.007)	0.75	-0.015 (-0.045, 0.015)	0.32	0.34	-0.005 (-0.015, 0.006)	0.39
p£0.004 is considered significant with Bonferroni correction for multiple testing.
Rows highlighted are significant with IVW and directionally consistent across all sensitivity analyses.
a Outlier-corrected.
Exposure instruments: BioT & oestradiol, Ruth et al. 2020 (PMID: 32042192).
Testosterone cluster, SNPs with dominant effects on both total testosterone and bioT, but no effect on SHBG (Ruth et al. 2020, Suppl. Table 16)
Oestradiol cluster, SNPs with dominant effects on oestradiol, but not on SHBG (Ruth et al. 2020, Suppl. Table 16)
Outcome datasets: BioT, GCST90012103; oestradiol, GCST90012105.
