# Supplementary material for: Sex hormones, adiposity, and metabolic traits in men and women: a Mendelian randomisation study
Source: Eur J Endocrinol. 2022 Jan 20;186(3):407–16. doi: 10.1530/EJE-21-0703 (PMC8859921; doi:10.1530/EJE-21-0703)
Supplement: Supplementary Table 11. Bidirectional two-sample MR estimates of effects of BioT and oestradiol in men on anthropometric and blood pressure traits using UKBB-independent outcome datasets. [file supplementary_table_11.xlsx]

## Sheet: Sheet1
Supplementary Table 11. Bidirectional two-sample MR estimates of effects of BioT and oestradiol in men on anthropometric and blood pressure traits using UKBB-independent outcome datasets.
		Primary analysis											Steiger-filtered analysis
			IVW		Egger			Weighted median		PRESSO				IVW		Egger			Weighted median
Exposure	Outcome	n instruments	Beta (95% CI)	p-value	Beta (95% CI)	p-value	Intercept p-val	Beta (95% CI)	p-value	Global test p-val	Beta (95% CI)a	p-value	n instruments	Beta (95% CI)	p-value	Beta (95% CI)	p-value	Intercept p-val	Beta (95% CI)	p-value
	Anthropometry
BioT	BMI (SD)	88	-0.061 (-0.167, 0.045)	0.26	0.101 (-0.135, 0.338)	0.4	0.14	0.002 (-0.068, 0.071)	0.96	<0.0001	-0.004 (-0.057, 0.049)	0.89	86	-0.004 (-0.056, 0.049)	0.88	0.007 (-0.111, 0.124)	0.91	0.85	0.002 (-0.067, 0.071)	0.95
BioT	WHRadjBMI (SD)	82	0.011 (-0.052, 0.074)	0.73	0.028 (-0.136, 0.193)	0.73	0.82	0.020 (-0.078, 0.117)	0.69	0.04	-0.007 (-0.067, 0.053)	0.83	80	0.016 (-0.046, 0.077)	0.62	-0.012 (-0.177, 0.153)	0.89	0.73	0.020 (-0.072, 0.112)	0.68
	Anthropometry
Testosterone cluster	BMI (SD)	73	-0.005 (-0.086, 0.076)	0.9	0.011 (-0.161, 0.182)	0.9	0.84	0.065 (-0.040, 0.170)	0.23	<0.0001	0.013 (-0.066, 0.092)	0.74	67	-0.006 (-0.083, 0.072)	0.89	0.059 (-0.118, 0.236)	0.52	0.43	0.065 (-0.037, 0.167)	0.21
Testosterone cluster	WHRadjBMI (SD)	70	0.050 (-0.037, 0.136)	0.26	-0.029 (-0.210, 0.152)	0.76	0.33	0.025 (-0.101, 0.151)	0.69	0.1	NA	NA	61	0.049 (-0.037, 0.135)	0.26	-0.037 (-0.256, 0.182)	0.74	0.41	0.025 (-0.104, 0.154)	0.7
	Anthropometry
Oestradiol	BMI (SD)	9	0.447 (-0.197, 1.091)	0.17	-0.753 (-2.485, 0.978)	0.42	0.19	0.214 (-0.363, 0.790)	0.47	0.03	0.218 (-0.235, 0.671)	0.38	7	0.094 (-0.355, 0.543)	0.68	0.322 (-1.017, 1.662)	0.66	0.74	0.172 (-0.378, 0.722)	0.54
Oestradiol	WHRadjBMI (SD)	9	-1.161 (-1.757, -0.565)	0.0001	-1.980 (-3.710, -0.251)	0.06	0.36	-1.311 (-2.013, -0.609)	0.0003	0.28	NA	NA	4	-0.382 (-1.390, 0.626)	0.46	0.562 (-9.669, 10.793)	0.92	0.87	-0.489 (-1.688, 0.710)	0.42
	Anthropometry
Oestradiol cluster	BMI (SD)	6	0.055 (-0.405, 0.515)	0.81	0.442 (-0.875, 1.759)	0.55	0.57	0.159 (-0.376, 0.695)	0.56	0.82	NA	NA	6	0.055 (-0.405, 0.515)	0.81	0.442 (-0.875, 1.759)	0.55	0.57	0.159 (-0.358, 0.676)	0.55
Oestradiol cluster	WHRadjBMI (SD)	6	-1.338 (-1.929, -0.747)	9.1e-06	-1.894 (-3.717, -0.071)	0.11	0.56	-1.375 (-2.093, -0.657)	0.0002	0.47	NA	NA	3	-0.255 (-1.512, 1.003)	0.69	-2.240 (-15.026, 10.547)	0.79	0.81	-0.227 (-1.593, 1.140)	0.74
Anthropometry
BMI	BioT (nmol/L)	30	-0.164 (-0.243, -0.086)	4.2e-05	-0.148 (-0.364, 0.067)	0.19	0.88	-0.178 (-0.239, -0.117)	9.2e-09	<0.0001	-0.152 (-0.209, -0.096)	1.7e-05	30	-0.164 (-0.243, -0.086)	4.2e-05	-0.148 (-0.364, 0.067)	0.19	0.88	-0.178 (-0.236, -0.120)	1.5e-09
WHRadjBMI	BioT (nmol/L)	6	-0.082 (-0.217, 0.052)	0.23	-0.334 (-2.173, 1.506)	0.74	0.8	-0.067 (-0.182, 0.049)	0.26	0.04	NA	NA	6	-0.082 (-0.217, 0.052)	0.23	-0.334 (-2.173, 1.506)	0.74	0.8	-0.067 (-0.186, 0.052)	0.27
Blood pressure
bSystolic BP	BioT (nmol/L)	86	-0.002 (-0.005, 0.000)	0.1	0.001 (-0.008, 0.010)	0.8	0.42	-0.003 (-0.006, 0.000)	0.03	<0.0001	-0.003 (-0.006, -0.001)	0.008	86	-0.002 (-0.005, 0.000)	0.1	0.001 (-0.008, 0.010)	0.8	0.42	-0.003 (-0.006, 0.000)	0.04
bDiastolic BP	BioT (nmol/L)	92	-0.001 (-0.006, 0.003)	0.47	0.012 (0.000, 0.023)	0.06	0.02	-0.001 (-0.006, 0.004)	0.69	<0.0001	-0.004 (-0.008, 0.000)	0.05	92	-0.001 (-0.006, 0.003)	0.47	0.012 (0.000, 0.023)	0.06	0.02	-0.001 (-0.006, 0.004)	0.69
Anthropometry
BMI	Oestradiol	30	0.011 (0.001, 0.020)	0.02	0.015 (-0.011, 0.040)	0.26	0.75	0.011 (-0.003, 0.026)	0.13	0.56	NA	NA	30	0.011 (0.001, 0.020)	0.02	0.015 (-0.011, 0.040)	0.26	0.75	0.011 (-0.003, 0.026)	0.13
WHRadjBMI	Oestradiol	6	-0.015 (-0.045, 0.016)	0.34	-0.064 (-0.482, 0.353)	0.78	0.83	-0.012 (-0.042, 0.019)	0.46	0.13	NA	NA	6	-0.015 (-0.045, 0.016)	0.34	-0.064 (-0.482, 0.353)	0.78	0.83	-0.012 (-0.042, 0.019)	0.46
Blood pressure
bSystolic BP	Oestradiol	86	0.000 (-0.001, 0.001)	0.77	0.000 (-0.002, 0.002)	0.9	0.97	0.000 (-0.001, 0.001)	0.66	0.007	0.000 (-0.001, 0.001)	1	86	0.000 (-0.001, 0.001)	0.77	0.000 (-0.002, 0.002)	0.9	0.97	0.000 (-0.001, 0.001)	0.64
bDiastolic BP	Oestradiol	92	-0.001 (-0.002, 0.000)	0.09	0.000 (-0.003, 0.002)	0.75	0.8	0.000 (-0.002, 0.001)	0.51	0.11	NA	NA	92	-0.001 (-0.002, 0.000)	0.09	0.000 (-0.003, 0.002)	0.75	0.8	0.000 (-0.002, 0.001)	0.51
p£0.004 is considered significant with Bonferroni correction for multiple testing.
Rows highlighted are significant with IVW and directionally consistent across all sensitivity analyses.
a Outlier-corrected.
b Sex-combined.
Exposure instruments: BioT & oestradiol, Ruth et al. 2020 (PMID: 32042192); BMI, Locke et al 2015 (PMID: 25673413); WHRadjBMI, Shungin et al. 2015; (PMID:25673412); Systolic BP & Diastolic BP (ICBP only), Evangelou et al. 2018 (PMID: 30224653).
Testosterone cluster, SNPs with dominant effects on both total testosterone and bioT, but no effect on SHBG (Ruth et al. 2020, Suppl. Table 16)
Oestradiol cluster, SNPs with dominant effects on oestradiol, but no effect on SHBG (Ruth et al. 2020, Suppl. Table 16)
Outcome datasets: BMI, ieu-a-785; WHRadjBMI, ieu-a-83; BioT, GCST90012103; oestradiol, GCST90012105.
